# Supplementary material for: Zoonotic Implications of the Co-Circulation of Clade 2.3.4.4b and 2.3.2.1a H5N1 Avian Influenza Viruses in Nepal in 2023
Source: Viruses. 2025 Nov 6;17(11):1481. doi: 10.3390/v17111481 (PMC12656878; doi:10.3390/v17111481)
Supplement: Supplementary file 1 [file viruses-17-01481-s001.zip]

Archive with 1 entries (1 files):
- viruses-3933388-supplementary.pdf
